# Supplementary material for: Depressive Symptomatology as a Predictor of Cognitive Impairment: Evidence from the Korean Longitudinal Study of Aging (KLOSA), 2006–2020
Source: Biomedicines. 2023 Oct 6;11(10):2713. doi: 10.3390/biomedicines11102713 (PMC10604701; doi:10.3390/biomedicines11102713)
Supplement: Supplementary file 1 [file biomedicines-11-02713-s001.zip]

Archive with 1 entries (1 files):
- biomedicines-2637579-supplementary.pdf
